# Supplementary material for: Insignificant Response of Bacterioplankton Community to Elevated pCO2 During a Short-Term Microcosm Experiment in a Subtropical Eutrophic Coastal Ecosystem
Source: Front Microbiol. 2021 Nov 12;12:730377. doi: 10.3389/fmicb.2021.730377 (PMC8633418; doi:10.3389/fmicb.2021.730377)
Supplement: Supplementary file 1 [file Data_Sheet_1.zip]

Archive with 2 entries (2 files):
- Image S1-S3.pdf
- Table S1-S3.pdf
